# Supplementary material for: Genetic Studies of Metabolic Syndrome in Arab Populations: A Systematic Review and Meta-Analysis
Source: Front Genet. 2021 Nov 18;12:733746. doi: 10.3389/fgene.2021.733746 (PMC8637276; doi:10.3389/fgene.2021.733746)
Supplement: Supplementary file 5 [file Table6.xlsx]

## Sheet: Supplementary Table S6
Supplementary Table 6: Q-Genie Criteria for study quality. The studies are shown in three groups as good, medium, or low quality
Ref	Study	1.Rationale for study	2. Selection and definition of outcome of interest	3. Selection and comparability of comparison groups (if applicable)	4. Technical classification of the exposure	5. Non-technical classification of the exposure	6. Other sources of bias	7. Sample size and power	8. A priori planning of analyses	9. Statistical methods and control for confounding	10. Testing of assumptions and inferences for genetic analyses	11. Appropriateness of inferences drawn from results	Total
5	Riad A. Bayoumi., 2012	NA	NA	NA	NA	NA	NA	NA	NA	NA	NA	NA	NA
35	Rasheeba Nizam et al.,2018	6	7	7	7	4	4	7	7	7	5	6	67
15	F. Zadjali et al.,2013	5	6	6	6	6	4	7	6	6	6	6	64
38	Amal Alenad et al.,2020	5	6	5	6	4	4	7	6	6	4	6	59
17	Nasser M. Al-Daghri et al.,2014	4	6	5	6	5	3	5	6	5	5	5	55
37	Wael M. Osman et al.,2020	6	6	4	6	2	4	6	6	6	3	5	54
36	Hayat Aljaibeji et al.,2020	4	6	6	5	2	3	2	6	6	5	5	50
26	Sahar Elouej et al.,2016	5	4	4	5	2	2	4	6	6	5	6	49
25	Sahar Elouej et al.,2016	4	4	4	5	2	2	4	6	6	5	6	48
43	Meriem Hechmi.,2020	4	5	4	5	3	4	3	5	5	5	5	48
39	Houssam Boulenouar.,2019	4	6	4	5	3	5	3	5	5	2	4	46
27	Mina S.Khella et al.,2017	4	5	4	4	2	2	5	6	5	3	5	45
44	Rym Kefi.,2017	4	5	4	5	3	3	4	5	5	3	4	45
20	Maria Ajjemami et al.,2015	4	4	3	4	2	3	2	4	5	5	5	41
11	Imen Boumaiza et al.,2012	4	4	2	3	3	2	2	5	6	3	5	39
12	Imen Boumaiza et al.,2012	4	4	2	3	3	2	2	5	6	3	5	39
14	Sarraj Mohamed Youssef et al.,2013	3	5	5	3	3	2	2	5	4	3	4	39
21	Sahar Elouej et al.,2015	4	5	3	4	2	2	2	5	5	2	5	39
18	Amal M.H. Mackawy et al.,2014	4	3	5	5	3	3	2	4	2	2	5	38
13	Maivel H. Ghattas et al.,2013	4	5	2	3	3	2	2	5	4	3	4	37
19	Sarraj Mohamed Youssef et al.,2013	4	5	4	4	3	2	2	4	2	2	5	37
33	Ali Salami et al.,2019	4	3	3	4	3	2	2	5	5	2	4	37
42	Imane Morjane.,2017	3	3	3	4	2	2	2	5	5	4	4	37
10	Nervana M. Bayoumy et al.,2012	3	6	2	5	3	2	2	3	3	3	4	36
24	Naglaa Raafat AbdRaboh et al.,2016	3	4	4	4	2	2	2	4	2	4	4	35
29	F.Lakbakbi El Yaagoubi et al.,2017	4	5	4	4	2	2	2	4	2	2	4	35
28	Hayder A.Hasan et al.,2016	4	4	4	4	2	2	2	4	2	2	4	34
32	Sherine M Ibrahim et al.,2020	3	4	3	4	2	2	2	4	4	2	4	34
22	Eman T.Mehanna et al.,2014	2	5	2	4	2	2	2	5	2	2	5	33
40	Amina Alnory.,2016	3	4	3	4	2	2	2	4	3	2	4	33
41	Eman T. Mehanna.,2016	3	4	4	4	2	2	2	4	2	2	4	33
16	Maria Ajjemami et al.,2014	3	5	2	3	2	2	2	3	2	3	4	31
23	E.T.Mehanna et al.,2014	2	5	2	4	2	2	2	4	2	2	4	31
30	Amal MH Machawy et al.,2017	3	4	3	3	2	2	2	3	3	2	3	30
31	Nagwa Abdallah Ismail et al.,2018	4	3	3	4	2	2	2	3	2	2	3	30
34	Mohamed Ibrahim ElGhareeb et al.,2019	3	2	2	4	2	2	2	2	2	2	2	25
